# Supplementary material for: Deciphering the Role of Trehalose in Chroococcidiopsis sp. 029’s High-Desiccation Resistance: Sequence Determination, Structural Modelling and Simulative Analysis of the 30S Ribosomal Subunit
Source: Molecules. 2024 Jul 25;29(15):3486. doi: 10.3390/molecules29153486 (PMC11314286; doi:10.3390/molecules29153486)
Supplement: Supplementary file 1 [file molecules-29-03486-s001.zip]

Archive with 1 entries (1 files):
- molecules-3036118-supplementary.pdf
